# Supplementary material for: VIRMA-Dependent N6-Methyladenosine Modifications Regulate the Expression of Long Non-Coding RNAs CCAT1 and CCAT2 in Prostate Cancer
Source: Cancers (Basel). 2020 Mar 25;12(4):771. doi: 10.3390/cancers12040771 (PMC7226055; doi:10.3390/cancers12040771)
Supplement: Supplementary file 1 [file cancers-12-00771-s001.zip › Supplementary Files/Table S1.xlsx]

## Sheet: Folha1
Table S1. RT² lncRNA PCR Array Human Cancer Pathway Finder data.
SYMBOL	Student's t-Test	Fold Up- or Down-Regulation
	p-value	PC-3KD/PC-3WT (control)
ACTA2-AS1	0.002479	-1.26
ADAMTS9-AS2	0.040652	1.46
AFAP1-AS1	0.142318	1.13
AIRN	0.868386	1.03
BANCR	0.065759	1.32
BCAR4	0.391683	1.46
BLACAT1	0.365839	-1.2
CAHM	0.066092	-1.23
CBR3-AS1	0.269855	-1.17
CCAT1	0.000106	-3.77
CCAT2	8.2e-05	-8.49
CDKN2B-AS1	0.009434	-1.77
CRNDE	0.067535	3.98
DGCR5	0.284876	1.27
DLEU2	0.033573	-1.32
DLX6-AS1	0.041472	1.63
EMX2OS	0.075623	-1.12
FTX	0.726618	-1.05
GACAT1	0.410534	1.14
GAS5	0.361568	1.06
GAS6-AS1	0.050694	1.24
GNAS-AS1	0.020149	1.82
H19	0.166808	1.72
HEIH	0.132658	-1.11
HIF1A-AS1	0.126482	-1.25
HIF1A-AS2	0.001584	-1.79
HNF1A-AS1	0.005353	-1.34
HOTAIR	0.012865	-1.27
HOTAIRM1	0.045184	1.46
HOTTIP	0.292682	1.12
HOXA11-AS	0.75731	1.04
HOXA-AS2	0.010086	-1.31
HULC	0.021439	-1.53
IPW	0.00019	-1.71
JADRR	0.629109	-1.07
KCNQ1OT1	0.751913	1.01
KRASP1	0.349168	-1.16
LINC00152	0.598304	1.55
LINC00261	0.028032	-1.12
LINC00312	0.355534	-1.15
LINC00538	0.027466	-1.54
LINC00887	0.607506	-1.07
LINC00963	0.218989	1.23
LINC01233	0.361996	-1.06
LINC01234	0.075623	-1.12
LSINCT5	0.016213	2.27
LUCAT1	0.797363	1.21
MALAT1	0.93215	1.01
MEG3	0.057553	-1.55
MIR155HG	0.123365	-1.34
MIR17HG	0.010895	1.84
MIR31HG	0.003289	1.76
MIR7-3HG	0.421684	-1.18
MRPL23-AS1	0.380705	1.24
NAMA	0.075623	-1.12
NBR2	0.075623	-1.12
NEAT1	0.131001	1.12
NRON	0.100988	-1.31
PANDAR	0.702843	1.23
PCA3	0.284261	-1.25
PCAT1	0.363146	-1.12
PCGEM1	0.000349	-3.62
POU5F1P5	0.075623	-1.12
PRNCR1	0.047493	1.43
PTCSC1	0.002984	-1.54
PTCSC3	0.075623	-1.12
PTENP1	0.220919	-1.44
PVT1	0.654344	-1.21
RMRP	0.009804	1.22
RMST	0.671268	1.02
RPS6KA2-AS1	0.075623	-1.12
SNHG16	0.075623	-1.12
SPRY4-IT1	0.094277	-1.24
SUMO1P3	0.614198	1.07
TERC	0.617577	-1.02
TRERNA1	0.326008	1.11
TSIX	0.457808	1.22
TUG1	0.075623	-1.12
TUSC7	0	-1.29
UCA1	0.075623	-1.12
WT1-AS	1.9e-05	-1.66
XIST	0.001389	2.06
ZFAS1	0.075623	-1.12
