# Supplementary material for: VIRMA-Dependent N6-Methyladenosine Modifications Regulate the Expression of Long Non-Coding RNAs CCAT1 and CCAT2 in Prostate Cancer
Source: Cancers (Basel). 2020 Mar 25;12(4):771. doi: 10.3390/cancers12040771 (PMC7226055; doi:10.3390/cancers12040771)
Supplement: Supplementary file 1 [file cancers-12-00771-s001.zip › Supplementary Files/Table S2.xlsx]

## Sheet: Folha1
Table S2. Clinical and pathological data of the fresh-frozen tissues included in this study.
Clinicopathological Data	PCa	CRPC	MNPT
	(n = 198)	(n =24)	(n = 13)
Age (years), Median (range)	64 (49 - 75)	66 (55 – 82)	58 (45 - 79)
PSA (ng/mL), Median (range)	8.10 (2.66 - 35.50)	60.88 (1.20 – 360.00)	n.a.
Pathological Stage, N (%)
pT2	110 (55.6 %)	n.a.	n.a.
pT3a	65 (32.8 %)	n.a.	n.a.
pT3b	23 (11.6 %)	n.a.	n.a.
Grade Group , N (%)
1	68 (34.3 %)	5 (20.8 %)	n.a.
2	85 (42.9 %)	7 (29.2 %)	n.a.
3	29 (14.6 %)	4 (16.7 %)	n.a.
4	4 (2%)	5 (20.8 %)	n.a.
5	12 (6.1 %)	3 (12.5 %)	n.a.
PCa – Primary Prostate Cancer; CRPC – Castration Resistant Prostate Cancer; MNPT – Morphologically Normal Prostate Tissue; n.a. - not applicable.
