# Supplementary material for: VIRMA-Dependent N6-Methyladenosine Modifications Regulate the Expression of Long Non-Coding RNAs CCAT1 and CCAT2 in Prostate Cancer
Source: Cancers (Basel). 2020 Mar 25;12(4):771. doi: 10.3390/cancers12040771 (PMC7226055; doi:10.3390/cancers12040771)
Supplement: Supplementary file 1 [file cancers-12-00771-s001.zip › Supplementary Files/Table S3.xlsx]

## Sheet: Folha1
Table S3. Primary antibodies used in Western blot, immunofluorescence and immunohistochemistry.
Antibodies	Vendor	Catalog number	Western blot dilution	Secondary antibody specie	Blocked	IF dilution	IHQ dilution
Anti-METTL3	Abcam, Cambridge, United Kingdom	ab195352	1/1000 1h at RT	Anti-rabbit	BSA 5%	1/250	n.a.
Anti- METTL14	Abcam, Cambridge, United Kingdom	ab220031	1/1000 1h at RT	Anti-mouse	BSA 5%	1/50	n.a.
Anti-WTAP	Abcam, Cambridge, United Kingdom	ab195380	1/1000 1h at RT	Anti-rabbit	BSA 5%	1/100	n.a.
Anti-VIRMA/Virilizer	Cell Signaling Technology, Danvers, MA, EUA	88358	1/1000 overnight at 4oC	Anti-rabbit	BSA 5%	1/100	1/150 overnight at 4oC
Anti-N6-methyladenosine	Abcam, Cambridge, United Kingdom	ab190886	n.a.	Anti-rabbit	BSA 5%	1/250	1/750 overnight at 4oC
Anti-LMNB1	Cell Signaling Technology, Danvers, MA, USA	12586S	1/1000 1h at RT	Anti-rabbit	BSA 5%	n.a.	n.a.
Anti-β-Actin	Sigma-Aldrich, St. Louis, MO, USA	A1978	1/10 000 1h at RT	Anti-mouse	BSA 5%	n.a.	n.a.
WB – western blot; IF – immunofluorescence; IHC – immunohistochemistry; BSA - Bovine serum albumin; RT – room temperature; n.a. – not applicable.
