# Supplementary material for: VIRMA-Dependent N6-Methyladenosine Modifications Regulate the Expression of Long Non-Coding RNAs CCAT1 and CCAT2 in Prostate Cancer
Source: Cancers (Basel). 2020 Mar 25;12(4):771. doi: 10.3390/cancers12040771 (PMC7226055; doi:10.3390/cancers12040771)
Supplement: Supplementary file 1 [file cancers-12-00771-s001.zip › Supplementary Files/Table S4.xlsx]

## Sheet: Folha1
Table S4. Specific primer sequences.
Target	Forward Sequence (5’-3’)	Reverse Sequence (5’-3’)
CCAT1 Primers set 1	CAACCACTGCCCTGAAACTT	TCAGATCCGTGCATTCAAAA
CCAT1 Primers set 2	CTCAGGGCTTCCACTGATTC	GGGACCAGTTTTGTGGAAGA
CCAT2 Primers set 1	AACAGAGACTCCCCAAGAGC	TCATTTCCCAGATGCAGAGA
CCAT2 Primers set 2	TCCCAGCAGGCTGTAATACC	ATGGTGCTGCTGGTAGCTTT
